# Supplementary material for: Altered miRNA expression in duodenal tissue of celiac patients and the impact of a gluten-free diet: a preliminary study
Source: Mol Biol Rep. 2025 Apr 30;52(1):441. doi: 10.1007/s11033-025-10534-y (PMC12043776; doi:10.1007/s11033-025-10534-y)
Supplement: Supplementary file 2 — Supplementary Material 2 [file 11033_2025_10534_MOESM2_ESM.xlsx]

## Sheet: Sheet 1
Title: Altered miRNA expression in duodenal tissue of celiac patients and the impact of a gluten-free diet: a preliminary study Journal name: Molecular Biology Reports, Collection: Digestive diseases Authors: Zuzana Kolkova, Stanislava Suroviakova, Marian Grendar, Zuzana Havlicekova, Andrea Hornakova, Veronika Holubekova, Erika Halasova, Peter Banovcin Corresponding author: Stanislava Suroviakova…
Supp. Tab 2 A complete list of KEGG pathways associated with deregulated miRNAs in celiac patients
Pathway ID	Pathway Name	Category	Number of Target Genes	number of miRNAs	involved miRNAs	P-value	FDR
hsa04141	Protein processing in endoplasmic reticulum	Folding, sorting and degradation	70	8	hsa-miR-155-5p,hsa-miR-192-5p,hsa-miR-215-5p,hsa-miR-22-5p,hsa-miR-31-3p,hsa-miR-31-5p,hsa-miR-338-3p,hsa-miR-378d	5.7765e-11	1.96979e-08
hsa5017	Spinocerebellar ataxia	Neurodegenerative disease	56	8	hsa-miR-155-5p,hsa-miR-192-5p,hsa-miR-215-5p,hsa-miR-22-5p,hsa-miR-31-3p,hsa-miR-31-5p,hsa-miR-338-3p,hsa-miR-378d	2.53887e-10	2.16438e-08
hsa05200	Pathways in cancer	Cancer: overview	151	8	hsa-miR-155-5p,hsa-miR-192-5p,hsa-miR-215-5p,hsa-miR-22-5p,hsa-miR-31-3p,hsa-miR-31-5p,hsa-miR-338-3p,hsa-miR-378d	1.84815e-10	2.16438e-08
hsa04010	MAPK signaling pathway	Signal transduction	101	8	hsa-miR-155-5p,hsa-miR-192-5p,hsa-miR-215-5p,hsa-miR-22-5p,hsa-miR-31-3p,hsa-miR-31-5p,hsa-miR-338-3p,hsa-miR-378d	2.11502e-10	2.16438e-08
hsa05205	Proteoglycans in cancer	Cancer. overview	73	8	hsa-miR-155-5p,hsa-miR-192-5p,hsa-miR-215-5p,hsa-miR-22-5p,hsa-miR-31-3p,hsa-miR-31-5p,hsa-miR-338-3p,hsa-miR-378d	1.77983e-09	1.21385e-07
hsa04120	Ubiquitin mediated proteolysis	Folding, sorting and degradation	53	8	hsa-miR-155-5p,hsa-miR-192-5p,hsa-miR-215-5p,hsa-miR-22-5p,hsa-miR-31-3p,hsa-miR-31-5p,hsa-miR-338-3p,hsa-miR-378d	3.20512e-09	1.82158e-07
hsa05132	Salmonella infection	Infectious disease: bacterial	85	8	hsa-miR-155-5p,hsa-miR-192-5p,hsa-miR-215-5p,hsa-miR-22-5p,hsa-miR-31-3p,hsa-miR-31-5p,hsa-miR-338-3p,hsa-miR-378d	6.1007e-09	2.97191e-07
hsa05161	Hepatitis B	Infectious disease: viral	61	8	hsa-miR-155-5p,hsa-miR-192-5p,hsa-miR-215-5p,hsa-miR-22-5p,hsa-miR-31-3p,hsa-miR-31-5p,hsa-miR-338-3p,hsa-miR-378d	7.75444e-09	3.30533e-07
hsa04933	AGE-RAGE signaling pathway in diabetic complications	Endocrine and metabolic disease	45	8	hsa-miR-155-5p,hsa-miR-192-5p,hsa-miR-215-5p,hsa-miR-22-5p,hsa-miR-31-3p,hsa-miR-31-5p,hsa-miR-338-3p,hsa-miR-378d	9.08005e-09	3.44033e-07
hsa05022	Pathways of neurodegeneration - multiple diseases	Neurodegenerative disease	141	8	hsa-miR-155-5p,hsa-miR-192-5p,hsa-miR-215-5p,hsa-miR-22-5p,hsa-miR-31-3p,hsa-miR-31-5p,hsa-miR-338-3p,hsa-miR-378d	1.29474e-08	4.41507e-07
hsa04390	Hippo signaling pathway	Signal transduction	57	7	hsa-miR-155-5p,hsa-miR-192-5p,hsa-miR-215-5p,hsa-miR-22-5p,hsa-miR-31-5p,hsa-miR-338-3p,hsa-miR-378d	1.70115e-08	5.27355e-07
hsa05203	Viral carcinogenesis	Cancer: overview	79	7	hsa-miR-155-5p,hsa-miR-192-5p,hsa-miR-215-5p,hsa-miR-22-5p,hsa-miR-31-5p,hsa-miR-338-3p,hsa-miR-378d	8.46669e-08	2.40595e-06
hsa05131	Shigellosis	Infectious disease: bacterial	79	8	hsa-miR-155-5p,hsa-miR-192-5p,hsa-miR-215-5p,hsa-miR-22-5p,hsa-miR-31-3p,hsa-miR-31-5p,hsa-miR-338-3p,hsa-miR-378d	1.43178e-07	3.75568e-06
hsa04110	Cell cycle	Cell growth and death	46	8	hsa-miR-155-5p,hsa-miR-192-5p,hsa-miR-215-5p,hsa-miR-22-5p,hsa-miR-31-3p,hsa-miR-31-5p,hsa-miR-338-3p,hsa-miR-378d	1.71533e-07	4.17805e-06
hsa05014	Amyotrophic lateral sclerosis	Neurodegenerative disease	109	8	hsa-miR-155-5p,hsa-miR-192-5p,hsa-miR-215-5p,hsa-miR-22-5p,hsa-miR-31-3p,hsa-miR-31-5p,hsa-miR-338-3p,hsa-miR-378d	2.02594e-07	4.60563e-06
hsa05130	Pathogenic Escherichia coli infection	Infectious disease: bacterial	67	8	hsa-miR-155-5p,hsa-miR-192-5p,hsa-miR-215-5p,hsa-miR-22-5p,hsa-miR-31-3p,hsa-miR-31-5p,hsa-miR-338-3p,hsa-miR-378d	4.97009e-07	1.05925e-05
hsa04140	Autophagy - animal	Transport and catabolism	49	8	hsa-miR-155-5p,hsa-miR-192-5p,hsa-miR-215-5p,hsa-miR-22-5p,hsa-miR-31-3p,hsa-miR-31-5p,hsa-miR-338-3p,hsa-miR-378d	5.71572e-07	1.14651e-05
hsa05010	Alzheimer disease	Neurodegenerative disease	111	8	hsa-miR-155-5p,hsa-miR-192-5p,hsa-miR-215-5p,hsa-miR-22-5p,hsa-miR-31-3p,hsa-miR-31-5p,hsa-miR-338-3p,hsa-miR-378d	6.14162e-07	1.1635e-05
hsa04668	TNF signaling pathway	Signal transduction	45	8	hsa-miR-155-5p,hsa-miR-192-5p,hsa-miR-215-5p,hsa-miR-22-5p,hsa-miR-31-3p,hsa-miR-31-5p,hsa-miR-338-3p,hsa-miR-378d	7.88159e-07	1.41454e-05
hsa05211	Renal cell carcinoma	Cancer: specific types	29	7	hsa-miR-155-5p,hsa-miR-192-5p,hsa-miR-215-5p,hsa-miR-22-5p,hsa-miR-31-5p,hsa-miR-338-3p,hsa-miR-378d	9.79609e-07	1.67023e-05
hsa05167	Kaposi sarcoma-associated herpesvirus infection	Infectious disease: viral	71	8	hsa-miR-155-5p,hsa-miR-192-5p,hsa-miR-215-5p,hsa-miR-22-5p,hsa-miR-31-3p,hsa-miR-31-5p,hsa-miR-338-3p,hsa-miR-378d	1.23851e-06	2.01111e-05
hsa04210	Apoptosis	Cell growth and death	49	8	hsa-miR-155-5p,hsa-miR-192-5p,hsa-miR-215-5p,hsa-miR-22-5p,hsa-miR-31-3p,hsa-miR-31-5p,hsa-miR-338-3p,hsa-miR-378d	1.74839e-06	2.48416e-05
hsa04114	Oocyte meiosis	Cell growth and death	45	8	hsa-miR-155-5p,hsa-miR-192-5p,hsa-miR-215-5p,hsa-miR-22-5p,hsa-miR-31-3p,hsa-miR-31-5p,hsa-miR-338-3p,hsa-miR-378d	1.60955e-06	2.48416e-05
hsa04520	Adherens junction	Cellular community - eukaryotes	31	8	hsa-miR-155-5p,hsa-miR-192-5p,hsa-miR-215-5p,hsa-miR-22-5p,hsa-miR-31-3p,hsa-miR-31-5p,hsa-miR-338-3p,hsa-miR-378d	1.70536e-06	2.48416e-05
hsa05135	Yersinia infection	Infectious disease: bacterial	48	8	hsa-miR-155-5p,hsa-miR-192-5p,hsa-miR-215-5p,hsa-miR-22-5p,hsa-miR-31-3p,hsa-miR-31-5p,hsa-miR-338-3p,hsa-miR-378d	1.82254e-06	2.48595e-05
hsa05225	Hepatocellular carcinoma	Cancer: specific types	55	8	hsa-miR-155-5p,hsa-miR-192-5p,hsa-miR-215-5p,hsa-miR-22-5p,hsa-miR-31-3p,hsa-miR-31-5p,hsa-miR-338-3p,hsa-miR-378d	1.92497e-06	2.52467e-05
hsa05160	Hepatitis C	Infectious disease: viral	54	8	hsa-miR-155-5p,hsa-miR-192-5p,hsa-miR-215-5p,hsa-miR-22-5p,hsa-miR-31-3p,hsa-miR-31-5p,hsa-miR-338-3p,hsa-miR-378d	2.04282e-06	2.58001e-05
hsa05210	Colorectal cancer	Cancer: specific types	33	8	hsa-miR-155-5p,hsa-miR-192-5p,hsa-miR-215-5p,hsa-miR-22-5p,hsa-miR-31-3p,hsa-miR-31-5p,hsa-miR-338-3p,hsa-miR-378d	2.62471e-06	3.19653e-05
hsa05418	Fluid shear stress and atherosclerosis	Cardiovascular disease	48	8	hsa-miR-155-5p,hsa-miR-192-5p,hsa-miR-215-5p,hsa-miR-22-5p,hsa-miR-31-3p,hsa-miR-31-5p,hsa-miR-338-3p,hsa-miR-378d	2.80349e-06	3.29652e-05
hsa04919	Thyroid hormone signaling pathway	Endocrine system	45	8	hsa-miR-155-5p,hsa-miR-192-5p,hsa-miR-215-5p,hsa-miR-22-5p,hsa-miR-31-3p,hsa-miR-31-5p,hsa-miR-338-3p,hsa-miR-378d	3.17875e-06	3.61318e-05
hsa04012	ErbB signaling pathway	Signal transduction	32	8	hsa-miR-155-5p,hsa-miR-192-5p,hsa-miR-215-5p,hsa-miR-22-5p,hsa-miR-31-3p,hsa-miR-31-5p,hsa-miR-338-3p,hsa-miR-378d	4.50118e-06	4.9513e-05
hsa04510	Focal adhesion	Cellular community - eukaryotes	62	8	hsa-miR-155-5p,hsa-miR-192-5p,hsa-miR-215-5p,hsa-miR-22-5p,hsa-miR-31-3p,hsa-miR-31-5p,hsa-miR-338-3p,hsa-miR-378d	4.96607e-06	5.29197e-05
hsa04115	p53 signaling pathway	Cell growth and death	29	8	hsa-miR-155-5p,hsa-miR-192-5p,hsa-miR-215-5p,hsa-miR-22-5p,hsa-miR-31-3p,hsa-miR-31-5p,hsa-miR-338-3p,hsa-miR-378d	5.18014e-06	5.35282e-05
hsa05012	Parkinson disease	Neurodegenerative disease	77	8	hsa-miR-155-5p,hsa-miR-192-5p,hsa-miR-215-5p,hsa-miR-22-5p,hsa-miR-31-3p,hsa-miR-31-5p,hsa-miR-338-3p,hsa-miR-378d	5.40876e-06	5.42467e-05
hsa04810	Regulation of actin cytoskeleton	Cell motility	64	8	hsa-miR-155-5p,hsa-miR-192-5p,hsa-miR-215-5p,hsa-miR-22-5p,hsa-miR-31-3p,hsa-miR-31-5p,hsa-miR-338-3p,hsa-miR-378d	6.89329e-06	6.71603e-05
hsa05100	Bacterial invasion of epithelial cells	Infectious disease: bacterial	30	7	hsa-miR-155-5p,hsa-miR-192-5p,hsa-miR-215-5p,hsa-miR-22-5p,hsa-miR-31-5p,hsa-miR-338-3p,hsa-miR-378d	7.41088e-06	7.01975e-05
hsa04935	Growth hormone synthesis, secretion and action	Endocrine system	42	8	hsa-miR-155-5p,hsa-miR-192-5p,hsa-miR-215-5p,hsa-miR-22-5p,hsa-miR-31-3p,hsa-miR-31-5p,hsa-miR-338-3p,hsa-miR-378d	8.60541e-06	7.93094e-05
hsa04926	Relaxin signaling pathway	Endocrine system	44	8	hsa-miR-155-5p,hsa-miR-192-5p,hsa-miR-215-5p,hsa-miR-22-5p,hsa-miR-31-3p,hsa-miR-31-5p,hsa-miR-338-3p,hsa-miR-378d	9.70574e-06	8.70962e-05
hsa05215	Prostate cancer	Cancer: specific types	35	8	hsa-miR-155-5p,hsa-miR-192-5p,hsa-miR-215-5p,hsa-miR-22-5p,hsa-miR-31-3p,hsa-miR-31-5p,hsa-miR-338-3p,hsa-miR-378d	1.04152e-05	9.10665e-05
hsa05212	Pancreatic cancer	Cancer: specific types	29	7	hsa-miR-155-5p,hsa-miR-215-5p,hsa-miR-22-5p,hsa-miR-31-3p,hsa-miR-31-5p,hsa-miR-338-3p,hsa-miR-378d	1.27179e-05	0.00010842
hsa04722	Neurotrophin signaling pathway	Nervous system	40	8	hsa-miR-155-5p,hsa-miR-192-5p,hsa-miR-215-5p,hsa-miR-22-5p,hsa-miR-31-3p,hsa-miR-31-5p,hsa-miR-338-3p,hsa-miR-378d	1.79062e-05	0.000148927
hsa05016	Huntington disease	Neurodegenerative disease	87	8	hsa-miR-155-5p,hsa-miR-192-5p,hsa-miR-215-5p,hsa-miR-22-5p,hsa-miR-31-3p,hsa-miR-31-5p,hsa-miR-338-3p,hsa-miR-378d	1.93087e-05	0.000156768
hsa04144	Endocytosis	Transport and catabolism	81	8	hsa-miR-155-5p,hsa-miR-192-5p,hsa-miR-215-5p,hsa-miR-22-5p,hsa-miR-31-3p,hsa-miR-31-5p,hsa-miR-338-3p,hsa-miR-378d	2.10987e-05	0.000167318
hsa04068	FoxO signaling pathway	Signal transduction	43	8	hsa-miR-155-5p,hsa-miR-192-5p,hsa-miR-215-5p,hsa-miR-22-5p,hsa-miR-31-3p,hsa-miR-31-5p,hsa-miR-338-3p,hsa-miR-378d	2.80037e-05	0.000212211
hsa04917	Prolactin signaling pathway	Endocrine system	27	7	hsa-miR-155-5p,hsa-miR-192-5p,hsa-miR-215-5p,hsa-miR-22-5p,hsa-miR-31-5p,hsa-miR-338-3p,hsa-miR-378d	2.80044e-05	0.000212211
hsa01522	Endocrine resistance	Drug resistance: antineoplastic	38	8	hsa-miR-155-5p,hsa-miR-192-5p,hsa-miR-215-5p,hsa-miR-22-5p,hsa-miR-31-3p,hsa-miR-31-5p,hsa-miR-338-3p,hsa-miR-378d	3.00423e-05	0.000222705
hsa04910	Insulin signaling pathway	Endocrine system	46	8	hsa-miR-155-5p,hsa-miR-192-5p,hsa-miR-215-5p,hsa-miR-22-5p,hsa-miR-31-3p,hsa-miR-31-5p,hsa-miR-338-3p,hsa-miR-378d	3.3385e-05	0.000242219
hsa01521	EGFR tyrosine kinase inhibitor resistance	Drug resistance: antineoplastic	29	8	hsa-miR-155-5p,hsa-miR-192-5p,hsa-miR-215-5p,hsa-miR-22-5p,hsa-miR-31-3p,hsa-miR-31-5p,hsa-miR-338-3p,hsa-miR-378d	3.80108e-05	0.000270035
hsa04728	Dopaminergic synapse	Nervous system	43	8	hsa-miR-155-5p,hsa-miR-192-5p,hsa-miR-215-5p,hsa-miR-22-5p,hsa-miR-31-3p,hsa-miR-31-5p,hsa-miR-338-3p,hsa-miR-378d	5.93525e-05	0.000413045
hsa04912	GnRH signaling pathway	Endocrine system	32	8	hsa-miR-155-5p,hsa-miR-192-5p,hsa-miR-215-5p,hsa-miR-22-5p,hsa-miR-31-3p,hsa-miR-31-5p,hsa-miR-338-3p,hsa-miR-378d	7.41383e-05	0.000505623
hsa04014	Ras signaling pathway	Signal transduction	64	8	hsa-miR-155-5p,hsa-miR-192-5p,hsa-miR-215-5p,hsa-miR-22-5p,hsa-miR-31-3p,hsa-miR-31-5p,hsa-miR-338-3p,hsa-miR-378d	8.23546e-05	0.000550646
hsa04530	Tight junction	Cellular community - eukaryotes	51	8	hsa-miR-155-5p,hsa-miR-192-5p,hsa-miR-215-5p,hsa-miR-22-5p,hsa-miR-31-3p,hsa-miR-31-5p,hsa-miR-338-3p,hsa-miR-378d	0.000100005	0.000655805
hsa04625	C-type lectin receptor signaling pathway	Immune system	36	7	hsa-miR-155-5p,hsa-miR-192-5p,hsa-miR-215-5p,hsa-miR-22-5p,hsa-miR-31-5p,hsa-miR-338-3p,hsa-miR-378d	0.000113927	0.000733003
hsa04066	HIF-1 signaling pathway	Signal transduction	35	8	hsa-miR-155-5p,hsa-miR-192-5p,hsa-miR-215-5p,hsa-miR-22-5p,hsa-miR-31-3p,hsa-miR-31-5p,hsa-miR-338-3p,hsa-miR-378d	0.000120931	0.000763654
hsa05162	Measles	Infectious disease: viral	46	7	hsa-miR-155-5p,hsa-miR-192-5p,hsa-miR-215-5p,hsa-miR-22-5p,hsa-miR-31-5p,hsa-miR-338-3p,hsa-miR-378d	0.000131021	0.000812328
hsa05220	Chronic myeloid leukemia	Cancer: specific types	27	8	hsa-miR-155-5p,hsa-miR-192-5p,hsa-miR-215-5p,hsa-miR-22-5p,hsa-miR-31-3p,hsa-miR-31-5p,hsa-miR-338-3p,hsa-miR-378d	0.000135831	0.000827115
hsa04151	PI3K-Akt signaling pathway	Signal transduction	90	8	hsa-miR-155-5p,hsa-miR-192-5p,hsa-miR-215-5p,hsa-miR-22-5p,hsa-miR-31-3p,hsa-miR-31-5p,hsa-miR-338-3p,hsa-miR-378d	0.000146006	0.000873473
hsa05235	PD-L1 expression and PD-1 checkpoint pathway in cancer	Cancer: overview	32	8	hsa-miR-155-5p,hsa-miR-192-5p,hsa-miR-215-5p,hsa-miR-22-5p,hsa-miR-31-3p,hsa-miR-31-5p,hsa-miR-338-3p,hsa-miR-378d	0.000175164	0.00102984
hsa04218	Cellular senescence	Cell growth and death	58	8	hsa-miR-155-5p,hsa-miR-192-5p,hsa-miR-215-5p,hsa-miR-22-5p,hsa-miR-31-3p,hsa-miR-31-5p,hsa-miR-338-3p,hsa-miR-378d	0.000188895	0.00109175
hsa04660	T cell receptor signaling pathway	Immune system	35	8	hsa-miR-155-5p,hsa-miR-192-5p,hsa-miR-215-5p,hsa-miR-22-5p,hsa-miR-31-3p,hsa-miR-31-5p,hsa-miR-338-3p,hsa-miR-378d	0.000215981	0.00122749
hsa04921	Oxytocin signaling pathway	Endocrine system	45	8	hsa-miR-155-5p,hsa-miR-192-5p,hsa-miR-215-5p,hsa-miR-22-5p,hsa-miR-31-3p,hsa-miR-31-5p,hsa-miR-338-3p,hsa-miR-378d	0.000266968	0.0014924
hsa04015	Rap1 signaling pathway	Signal transduction	56	8	hsa-miR-155-5p,hsa-miR-192-5p,hsa-miR-215-5p,hsa-miR-22-5p,hsa-miR-31-3p,hsa-miR-31-5p,hsa-miR-338-3p,hsa-miR-378d	0.000337094	0.00171914
hsa04914	Progesterone-mediated oocyte maturation	Endocrine system	32	8	hsa-miR-155-5p,hsa-miR-192-5p,hsa-miR-215-5p,hsa-miR-22-5p,hsa-miR-31-3p,hsa-miR-31-5p,hsa-miR-338-3p,hsa-miR-378d	0.000318343	0.00171914
hsa04915	Estrogen signaling pathway	Endocrine system	46	8	hsa-miR-155-5p,hsa-miR-192-5p,hsa-miR-215-5p,hsa-miR-22-5p,hsa-miR-31-3p,hsa-miR-31-5p,hsa-miR-338-3p,hsa-miR-378d	0.000329423	0.00171914
hsa05163	Human cytomegalovirus infection	Infectious disease: viral	75	8	hsa-miR-155-5p,hsa-miR-192-5p,hsa-miR-215-5p,hsa-miR-22-5p,hsa-miR-31-3p,hsa-miR-31-5p,hsa-miR-338-3p,hsa-miR-378d	0.000337777	0.00171914
hsa05219	Bladder cancer	Cancer: specific types	17	8	hsa-miR-155-5p,hsa-miR-192-5p,hsa-miR-215-5p,hsa-miR-22-5p,hsa-miR-31-3p,hsa-miR-31-5p,hsa-miR-338-3p,hsa-miR-378d	0.00033694	0.00171914
hsa04215	Apoptosis - multiple species	Cell growth and death	14	8	hsa-miR-155-5p,hsa-miR-192-5p,hsa-miR-215-5p,hsa-miR-22-5p,hsa-miR-31-3p,hsa-miR-31-5p,hsa-miR-338-3p,hsa-miR-378d	0.000325565	0.00171914
hsa04360	Axon guidance	Development and regeneration	50	8	hsa-miR-155-5p,hsa-miR-192-5p,hsa-miR-215-5p,hsa-miR-22-5p,hsa-miR-31-3p,hsa-miR-31-5p,hsa-miR-338-3p,hsa-miR-378d	0.000349624	0.00173212
hsa05170	Human immunodeficiency virus 1 infection	Infectious disease: viral	69	8	hsa-miR-155-5p,hsa-miR-192-5p,hsa-miR-215-5p,hsa-miR-22-5p,hsa-miR-31-3p,hsa-miR-31-5p,hsa-miR-338-3p,hsa-miR-378d	0.000352998	0.00173212
hsa05120	Epithelial cell signaling in Helicobacter pylori infection	Infectious disease: bacterial	26	7	hsa-miR-155-5p,hsa-miR-192-5p,hsa-miR-215-5p,hsa-miR-22-5p,hsa-miR-31-3p,hsa-miR-31-5p,hsa-miR-338-3p	0.000355568	0.00173212
hsa01524	Platinum drug resistance	Drug resistance: antineoplastic	25	6	hsa-miR-155-5p,hsa-miR-192-5p,hsa-miR-215-5p,hsa-miR-22-5p,hsa-miR-338-3p,hsa-miR-378d	0.000368289	0.00176883
hsa04310	Wnt signaling pathway	Signal transduction	47	7	hsa-miR-155-5p,hsa-miR-192-5p,hsa-miR-215-5p,hsa-miR-22-5p,hsa-miR-31-5p,hsa-miR-338-3p,hsa-miR-378d	0.000401313	0.00187734
hsa04922	Glucagon signaling pathway	Endocrine system	34	7	hsa-miR-155-5p,hsa-miR-192-5p,hsa-miR-215-5p,hsa-miR-22-5p,hsa-miR-31-5p,hsa-miR-338-3p,hsa-miR-378d	0.000401894	0.00187734
hsa04657	IL-17 signaling pathway	Immune system	32	8	hsa-miR-155-5p,hsa-miR-192-5p,hsa-miR-215-5p,hsa-miR-22-5p,hsa-miR-31-3p,hsa-miR-31-5p,hsa-miR-338-3p,hsa-miR-378d	0.000464251	0.00213932
hsa04931	Insulin resistance	Endocrine and metabolic disease	36	8	hsa-miR-155-5p,hsa-miR-192-5p,hsa-miR-215-5p,hsa-miR-22-5p,hsa-miR-31-3p,hsa-miR-31-5p,hsa-miR-338-3p,hsa-miR-378d	0.000487152	0.00218611
hsa04071	Sphingolipid signaling pathway	Signal transduction	38	8	hsa-miR-155-5p,hsa-miR-192-5p,hsa-miR-215-5p,hsa-miR-22-5p,hsa-miR-31-3p,hsa-miR-31-5p,hsa-miR-338-3p,hsa-miR-378d	0.000487227	0.00218611
hsa05020	Prion disease	Neurodegenerative disease	79	8	hsa-miR-155-5p,hsa-miR-192-5p,hsa-miR-215-5p,hsa-miR-22-5p,hsa-miR-31-3p,hsa-miR-31-5p,hsa-miR-338-3p,hsa-miR-378d	0.000568648	0.0025183
hsa05034	Alcoholism	Substance dependence	51	7	hsa-miR-155-5p,hsa-miR-192-5p,hsa-miR-215-5p,hsa-miR-22-5p,hsa-miR-31-5p,hsa-miR-338-3p,hsa-miR-378d	0.000617418	0.00269922
hsa03015	mRNA surveillance pathway	Translation	32	7	hsa-miR-155-5p,hsa-miR-192-5p,hsa-miR-22-5p,hsa-miR-31-3p,hsa-miR-31-5p,hsa-miR-338-3p,hsa-miR-378d	0.000666372	0.00287637
hsa05222	Small cell lung cancer	Cancer: specific types	30	8	hsa-miR-155-5p,hsa-miR-192-5p,hsa-miR-215-5p,hsa-miR-22-5p,hsa-miR-31-3p,hsa-miR-31-5p,hsa-miR-338-3p,hsa-miR-378d	0.000773093	0.00329531
hsa04211	Longevity regulating pathway	Aging	31	8	hsa-miR-155-5p,hsa-miR-192-5p,hsa-miR-215-5p,hsa-miR-22-5p,hsa-miR-31-3p,hsa-miR-31-5p,hsa-miR-338-3p,hsa-miR-378d	0.000857871	0.00361153
hsa05166	Human T-cell leukemia virus 1 infection	Infectious disease: viral	82	8	hsa-miR-155-5p,hsa-miR-192-5p,hsa-miR-215-5p,hsa-miR-22-5p,hsa-miR-31-3p,hsa-miR-31-5p,hsa-miR-338-3p,hsa-miR-378d	0.000985882	0.00405043
hsa04720	Long-term potentiation	Nervous system	23	7	hsa-miR-155-5p,hsa-miR-192-5p,hsa-miR-215-5p,hsa-miR-22-5p,hsa-miR-31-5p,hsa-miR-338-3p,hsa-miR-378d	0.000976585	0.00405043
hsa04137	Mitophagy - animal	Transport and catabolism	24	7	hsa-miR-155-5p,hsa-miR-192-5p,hsa-miR-215-5p,hsa-miR-22-5p,hsa-miR-31-5p,hsa-miR-338-3p,hsa-miR-378d	0.00114605	0.00465241
hsa05224	Breast cancer	Cancer: specific types	43	8	hsa-miR-155-5p,hsa-miR-192-5p,hsa-miR-215-5p,hsa-miR-22-5p,hsa-miR-31-3p,hsa-miR-31-5p,hsa-miR-338-3p,hsa-miR-378d	0.00132524	0.00525471
hsa04350	TGF-beta signaling pathway	Signal transduction	30	8	hsa-miR-155-5p,hsa-miR-192-5p,hsa-miR-215-5p,hsa-miR-22-5p,hsa-miR-31-3p,hsa-miR-31-5p,hsa-miR-338-3p,hsa-miR-378d	0.00131181	0.00525471
hsa04630	JAK-STAT signaling pathway	Signal transduction	44	8	hsa-miR-155-5p,hsa-miR-192-5p,hsa-miR-215-5p,hsa-miR-22-5p,hsa-miR-31-3p,hsa-miR-31-5p,hsa-miR-338-3p,hsa-miR-378d	0.00137186	0.00537706
hsa04217	Necroptosis	Cell growth and death	45	8	hsa-miR-155-5p,hsa-miR-192-5p,hsa-miR-215-5p,hsa-miR-22-5p,hsa-miR-31-3p,hsa-miR-31-5p,hsa-miR-338-3p,hsa-miR-378d	0.00160515	0.00621996
hsa05213	Endometrial cancer	Cancer: specific types	20	8	hsa-miR-155-5p,hsa-miR-192-5p,hsa-miR-215-5p,hsa-miR-22-5p,hsa-miR-31-3p,hsa-miR-31-5p,hsa-miR-338-3p,hsa-miR-378d	0.00173395	0.00649755
hsa04370	VEGF signaling pathway	Signal transduction	20	8	hsa-miR-155-5p,hsa-miR-192-5p,hsa-miR-215-5p,hsa-miR-22-5p,hsa-miR-31-3p,hsa-miR-31-5p,hsa-miR-338-3p,hsa-miR-378d	0.00173395	0.00649755
hsa03410	Base excision repair	Replication and repair	13	8	hsa-miR-155-5p,hsa-miR-192-5p,hsa-miR-215-5p,hsa-miR-22-5p,hsa-miR-31-3p,hsa-miR-31-5p,hsa-miR-338-3p,hsa-miR-378d	0.00172987	0.00649755
hsa03013	RNA transport	Translation	50	8	hsa-miR-155-5p,hsa-miR-192-5p,hsa-miR-215-5p,hsa-miR-22-5p,hsa-miR-31-3p,hsa-miR-31-5p,hsa-miR-338-3p,hsa-miR-378d	0.0017916	0.00664059
hsa05030	Cocaine addiction	Substance dependence	18	6	hsa-miR-155-5p,hsa-miR-192-5p,hsa-miR-215-5p,hsa-miR-22-5p,hsa-miR-31-5p,hsa-miR-338-3p	0.00185691	0.00680867
hsa05214	Glioma	Cancer: specific types	24	8	hsa-miR-155-5p,hsa-miR-192-5p,hsa-miR-215-5p,hsa-miR-22-5p,hsa-miR-31-3p,hsa-miR-31-5p,hsa-miR-338-3p,hsa-miR-378d	0.00207106	0.0075131
hsa04621	NOD-like receptor signaling pathway	Immune system	54	8	hsa-miR-155-5p,hsa-miR-192-5p,hsa-miR-215-5p,hsa-miR-22-5p,hsa-miR-31-3p,hsa-miR-31-5p,hsa-miR-338-3p,hsa-miR-378d	0.00234086	0.00840246
hsa04152	AMPK signaling pathway	Signal transduction	35	8	hsa-miR-155-5p,hsa-miR-192-5p,hsa-miR-215-5p,hsa-miR-22-5p,hsa-miR-31-3p,hsa-miR-31-5p,hsa-miR-338-3p,hsa-miR-378d	0.00247187	0.00878028
hsa03450	Non-homologous end-joining	Replication and repair	7	6	hsa-miR-155-5p,hsa-miR-192-5p,hsa-miR-215-5p,hsa-miR-22-5p,hsa-miR-31-5p,hsa-miR-338-3p	0.00255545	0.0089836
hsa04340	Hedgehog signaling pathway	Signal transduction	19	7	hsa-miR-155-5p,hsa-miR-192-5p,hsa-miR-215-5p,hsa-miR-22-5p,hsa-miR-31-5p,hsa-miR-338-3p,hsa-miR-378d	0.00282118	0.00981657
hsa05171	Coronavirus disease - COVID-19	Infectious disease: viral	65	8	hsa-miR-155-5p,hsa-miR-192-5p,hsa-miR-215-5p,hsa-miR-22-5p,hsa-miR-31-3p,hsa-miR-31-5p,hsa-miR-338-3p,hsa-miR-378d	0.0028802	0.00992069
hsa05223	Non-small cell lung cancer	Cancer: specific types	24	8	hsa-miR-155-5p,hsa-miR-192-5p,hsa-miR-215-5p,hsa-miR-22-5p,hsa-miR-31-3p,hsa-miR-31-5p,hsa-miR-338-3p,hsa-miR-378d	0.00299107	0.0101351
hsa04540	Gap junction	Cellular community - eukaryotes	28	8	hsa-miR-155-5p,hsa-miR-192-5p,hsa-miR-215-5p,hsa-miR-22-5p,hsa-miR-31-3p,hsa-miR-31-5p,hsa-miR-338-3p,hsa-miR-378d	0.00300189	0.0101351
hsa04022	cGMP-PKG signaling pathway	Signal transduction	44	8	hsa-miR-155-5p,hsa-miR-192-5p,hsa-miR-215-5p,hsa-miR-22-5p,hsa-miR-31-3p,hsa-miR-31-5p,hsa-miR-338-3p,hsa-miR-378d	0.00322218	0.0107722
hsa04928	Parathyroid hormone synthesis, secretion and action	Endocrine system	32	8	hsa-miR-155-5p,hsa-miR-192-5p,hsa-miR-215-5p,hsa-miR-22-5p,hsa-miR-31-3p,hsa-miR-31-5p,hsa-miR-338-3p,hsa-miR-378d	0.00327679	0.0108484
hsa05110	Vibrio cholerae infection	Infectious disease: bacterial	19	8	hsa-miR-155-5p,hsa-miR-192-5p,hsa-miR-215-5p,hsa-miR-22-5p,hsa-miR-31-3p,hsa-miR-31-5p,hsa-miR-338-3p,hsa-miR-378d	0.00348889	0.0114395
hsa05165	Human papillomavirus infection	Infectious disease: viral	89	8	hsa-miR-155-5p,hsa-miR-192-5p,hsa-miR-215-5p,hsa-miR-22-5p,hsa-miR-31-3p,hsa-miR-31-5p,hsa-miR-338-3p,hsa-miR-378d	0.00417215	0.0135496
hsa05142	Chagas disease	Infectious disease: parasitic	31	8	hsa-miR-155-5p,hsa-miR-192-5p,hsa-miR-215-5p,hsa-miR-22-5p,hsa-miR-31-3p,hsa-miR-31-5p,hsa-miR-338-3p,hsa-miR-378d	0.00477105	0.0153484
hsa04611	Platelet activation	Immune system	35	7	hsa-miR-155-5p,hsa-miR-192-5p,hsa-miR-215-5p,hsa-miR-22-5p,hsa-miR-31-5p,hsa-miR-338-3p,hsa-miR-378d	0.00545354	0.01738
hsa05218	Melanoma	Cancer: specific types	22	8	hsa-miR-155-5p,hsa-miR-192-5p,hsa-miR-215-5p,hsa-miR-22-5p,hsa-miR-31-3p,hsa-miR-31-5p,hsa-miR-338-3p,hsa-miR-378d	0.0059375	0.0185751
hsa04550	Signaling pathways regulating pluripotency of stem cells	Cellular community - eukaryotes	39	8	hsa-miR-155-5p,hsa-miR-192-5p,hsa-miR-215-5p,hsa-miR-22-5p,hsa-miR-31-3p,hsa-miR-31-5p,hsa-miR-338-3p,hsa-miR-378d	0.00591301	0.0185751
hsa04261	Adrenergic signaling in cardiomyocytes	Circulatory system	40	8	hsa-miR-155-5p,hsa-miR-192-5p,hsa-miR-215-5p,hsa-miR-22-5p,hsa-miR-31-3p,hsa-miR-31-5p,hsa-miR-338-3p,hsa-miR-378d	0.00599723	0.0185914
hsa04934	Cushing syndrome	Endocrine and metabolic disease	43	8	hsa-miR-155-5p,hsa-miR-192-5p,hsa-miR-215-5p,hsa-miR-22-5p,hsa-miR-31-3p,hsa-miR-31-5p,hsa-miR-338-3p,hsa-miR-378d	0.00618582	0.0190033
hsa05226	Gastric cancer	Cancer: specific types	40	8	hsa-miR-155-5p,hsa-miR-192-5p,hsa-miR-215-5p,hsa-miR-22-5p,hsa-miR-31-3p,hsa-miR-31-5p,hsa-miR-338-3p,hsa-miR-378d	0.00670126	0.020403
hsa04392	Hippo signaling pathway - multiple species	Signal transduction	11	6	hsa-miR-155-5p,hsa-miR-192-5p,hsa-miR-22-5p,hsa-miR-31-5p,hsa-miR-338-3p,hsa-miR-378d	0.0072974	0.0220214
hsa04380	Osteoclast differentiation	Development and regeneration	44	8	hsa-miR-155-5p,hsa-miR-192-5p,hsa-miR-215-5p,hsa-miR-22-5p,hsa-miR-31-3p,hsa-miR-31-5p,hsa-miR-338-3p,hsa-miR-378d	0.00765297	0.0228918
hsa04666	Fc gamma R-mediated phagocytosis	Immune system	27	8	hsa-miR-155-5p,hsa-miR-192-5p,hsa-miR-215-5p,hsa-miR-22-5p,hsa-miR-31-3p,hsa-miR-31-5p,hsa-miR-338-3p,hsa-miR-378d	0.00805562	0.0238867
hsa05221	Acute myeloid leukemia	Cancer: specific types	20	7	hsa-miR-155-5p,hsa-miR-192-5p,hsa-miR-215-5p,hsa-miR-22-5p,hsa-miR-31-5p,hsa-miR-338-3p,hsa-miR-378d	0.00834675	0.0245366
hsa04710	Circadian rhythm	Environmental adaptation	11	8	hsa-miR-155-5p,hsa-miR-192-5p,hsa-miR-215-5p,hsa-miR-22-5p,hsa-miR-31-3p,hsa-miR-31-5p,hsa-miR-338-3p,hsa-miR-378d	0.0096217	0.0280427
hsa04622	RIG-I-like receptor signaling pathway	Immune system	22	8	hsa-miR-155-5p,hsa-miR-192-5p,hsa-miR-215-5p,hsa-miR-22-5p,hsa-miR-31-3p,hsa-miR-31-5p,hsa-miR-338-3p,hsa-miR-378d	0.0112722	0.0325554
hsa04932	Non-alcoholic fatty liver disease	Endocrine and metabolic disease	42	8	hsa-miR-155-5p,hsa-miR-192-5p,hsa-miR-215-5p,hsa-miR-22-5p,hsa-miR-31-3p,hsa-miR-31-5p,hsa-miR-338-3p,hsa-miR-378d	0.011361	0.0325554
hsa04371	Apelin signaling pathway	Signal transduction	34	7	hsa-miR-155-5p,hsa-miR-192-5p,hsa-miR-215-5p,hsa-miR-22-5p,hsa-miR-31-5p,hsa-miR-338-3p,hsa-miR-378d	0.0151165	0.0429559
hsa05202	Transcriptional misregulation in cancer	Cancer: overview	47	8	hsa-miR-155-5p,hsa-miR-192-5p,hsa-miR-215-5p,hsa-miR-22-5p,hsa-miR-31-3p,hsa-miR-31-5p,hsa-miR-338-3p,hsa-miR-378d	0.0159347	0.0449068
hsa03050	Proteasome	Folding, sorting and degradation	18	6	hsa-miR-155-5p,hsa-miR-192-5p,hsa-miR-22-5p,hsa-miR-31-3p,hsa-miR-338-3p,hsa-miR-378d	0.016434	0.0459343
Data were derived from gene union analysis provided by miRPath v4.0
The pathway ID and category were obtained from KEGG Pathway Database (https://www.genome.jp/kegg/pathway.html)
FDR false discovery rate
